# Supplementary material for: Decryption of Active Constituents and Action Mechanism of the Traditional Uighur Prescription (BXXTR) Alleviating IMQ-Induced Psoriasis-Like Skin Inflammation in BALB/c Mice
Source: Int J Mol Sci. 2018 Jun 21;19(7):1822. doi: 10.3390/ijms19071822 (PMC6073889; doi:10.3390/ijms19071822)
Supplement: Supplementary file 1 [file ijms-19-01822-s001.zip]

Archive with 3 entries (3 files):
- Support information 20180610.pdf
- Table S2.xlsx
- Table S3.xlsx
