# Supplementary material for: Decryption of Active Constituents and Action Mechanism of the Traditional Uighur Prescription (BXXTR) Alleviating IMQ-Induced Psoriasis-Like Skin Inflammation in BALB/c Mice
Source: Int J Mol Sci. 2018 Jun 21;19(7):1822. doi: 10.3390/ijms19071822 (PMC6073889; doi:10.3390/ijms19071822)
Supplement: Supplementary file 1 [file ijms-19-01822-s001.zip › Table S2.xlsx]

## Sheet: Sheet1
gene_id	Blank-1	Blank-2	Blank-3	AV	Model-1	Model-2	Model-3	AV	TTEST P	Foldchange
Krt6b	38.261	9.19555	24.7283	24.0616	4410.39	4353.47	1986.29	3583.38	1.951	7.21845
Sprr2b	1.49856	0.588609	2.04358	1.37692	173.215	229.368	168.904	190.496	3.20049	7.11217
S100a8	20.6361	10.5103	16.5732	15.9065	1276.51	2499.94	1646.03	1807.49	2.10855	6.82823
S100a9	35.1583	7.12263	22.1405	21.4738	1328.65	2311.89	1279.09	1639.88	2.0665	6.25487
Gm5478	3.28192	2.24773	3.76483	3.09816	228.981	241.541	94.5955	188.372	1.77038	5.92603
Rptn	5.37516	12.9597	10.1674	9.50076	459.484	466.797	783.234	569.838	2.2007	5.90637
Stfa2	10.7402	9.20685	10.9735	10.3069	545.525	528.855	395.149	489.843	3.26292	5.57064
BC100530	325.793	327.001	327.397	326.73	14622.9	14281	12576.6	13826.8	4.5443	5.40323
Krt16	131.129	123.284	128.207	127.54	5092.95	4841.46	2642.85	4192.42	2.19302	5.03876
Klk13	3.89331	3.97067	4.93199	4.26532	119.983	142.842	154.323	139.049	3.73948	5.0268
BC117090	136.629	148.76	143.695	143.028	4384.69	4441.76	4931.21	4585.89	4.85989	5.00283
Sprr2d	20.597	26.3613	24.4792	23.8125	580.569	767.836	812.149	720.185	3.21792	4.91858
Lce3a	5.58998	0.879282	4.23463	3.56796	96.1672	96.6804	46.5913	79.813	1.99003	4.48345
Tnc	1.70096	3.45144	3.5762	2.90953	40.0547	86.2174	43.9779	56.75	1.65844	4.28576
Krt6a	87.4578	116.067	102.762	102.096	1613.12	2468.62	1066.43	1716.06	1.77591	4.0711
Tdh	4.43695	4.0382	5.23757	4.57091	87.7507	66.3035	74.1869	76.0804	3.47132	4.05697
Lce3b	8.07852	0.21153	5.14502	4.47836	78.6635	94.1994	39.1503	70.6711	1.79255	3.98008
Fetub	1.52637	1.03783	2.2821	1.61543	15.3393	20.095	37.3013	24.2452	1.55913	3.90771
Lce3e	9.54292	8.40428	9.9736	9.30693	171.06	132.919	93.268	132.416	2.26787	3.83062
Wfdc12	2.38972	1.25219	2.82096	2.15429	30.6529	29.9508	30.945	30.5162	6.0625	3.82429
Clec4d	2.42421	0.517932	2.47107	1.8044	21.6784	32.9687	21.0696	25.2389	2.40427	3.80605
Gjb6	2.33382	4.11316	4.22349	3.55682	47.6436	42.9522	54.1996	48.2651	3.75534	3.76232
Lce3f	20.5379	16.6247	19.5813	18.9146	294.916	236.205	219.454	250.192	3.26622	3.72546
Serpinb12	21.9231	14.063	18.9931	18.3264	182.273	225.346	309.664	239.094	2.38148	3.70559
Lce3d	14.2932	7.10862	11.7009	11.0342	183.788	145.762	94.4361	141.329	2.13052	3.67899
Stfa3	376.713	684.55	531.631	530.965	7219.51	7437.23	5343.1	6666.61	3.10113	3.65027
Sprr1b	86.595	120.114	104.355	103.688	1547.45	1308.69	973.262	1276.47	2.66618	3.62184
Serpinb11	2.22015	3.22037	3.72026	3.05359	35.3685	31.4846	44.059	36.9707	3.08496	3.5978
Chi3l1	30.8942	16.5126	24.7034	24.0367	259.34	258.269	343.58	287.063	3.11188	3.57805
Gsdmc	2.75471	9.3778	7.06625	6.39959	71.463	70.3449	67.1256	69.6445	4.95599	3.44396
Il1rl1	0.953879	1.59794	2.27591	1.60924	14.3588	21.4323	14.1085	16.6332	2.45823	3.36961
Gjb2	5.8238	10.7881	9.30595	8.63928	80.1548	97.3182	78.1849	85.2193	3.59337	3.3022
Fpr2	1.41179	1.455	2.43339	1.76673	15.7441	21.0552	14.7709	17.1901	2.83321	3.28242
Tubb3	1.17805	1.73001	2.45403	1.78736	19.3477	24.5604	7.90853	17.2722	1.4578	3.27255
Hmox1	94.9996	90.6169	93.8083	93.1416	645.513	958.874	997.627	867.338	2.64619	3.2191
Sprr2e	9.41673	8.81334	10.115	9.44837	80.9032	111.203	69.6471	87.2511	2.48044	3.20704
Casp14	63.943	98.5566	82.2498	81.5831	663.53	601.029	944.603	736.387	2.45539	3.17412
Klk6	44.0461	51.3331	48.6896	48.0229	410.575	492.479	373.987	425.68	3.37389	3.14798
Tpsab1	11.2372	5.41405	9.32562	8.65896	38.0905	81.7748	99.0055	72.9569	1.61601	3.07478
Sprr2h	33.8018	21.545	28.6734	28.0067	261.957	280.039	165.836	235.944	2.3674	3.0746
Sprr2f	9.00271	3.67388	7.3383	6.67163	42.0915	61.0066	41.5609	48.2197	2.49099	2.85351
Degs2	9.75103	16.0325	13.8918	13.2251	85.8176	82.7291	115.07	94.5389	2.8296	2.83763
Ccl4	2.15296	0.483176	2.31807	1.6514	11.446	9.50918	14.0639	11.673	2.64517	2.82142
Endou	43.4397	47.5869	46.5133	45.8466	325.063	292.539	345.858	321.153	4.2217	2.80837
Lce3c	46.6977	42.2247	45.4612	44.7945	339.369	316.384	262.799	306.184	3.48665	2.773
Rbp2	12.8978	17.8422	16.37	15.7033	107.754	99.3988	114.409	107.187	4.42985	2.77099
Aox4	15.5316	19.3109	18.4213	17.7546	130.672	104.677	105.983	113.777	3.44959	2.67995
Galnt6	1.71743	2.64409	3.18076	2.51409	16.2364	18.2055	12.9471	15.7963	2.94737	2.65148
Pla2g4b	2.08532	3.19336	3.63934	2.97267	19.9424	19.7769	16.214	18.6444	3.56498	2.64891
Slfn4	2.23515	1.05361	2.64438	1.97771	8.48387	16.1854	11.0453	11.9049	1.89458	2.58965
2610528A11Rik	28.2305	51.6009	40.9157	40.249	203.579	202.1	293.09	232.923	2.47568	2.53283
Krt1	1651.92	1171.79	1412.86	1412.19	9775.59	6698.64	7948.64	8140.96	2.75924	2.52727
Cthrc1	2.63541	2.71452	3.67496	3.0083	13.2574	16.9224	21.7559	17.3119	2.34592	2.52474
Slc11a1	5.06437	4.33506	5.69972	5.03305	22.4443	35.011	27.7147	28.39	2.5075	2.49588
Slc37a2	7.36144	7.51572	8.43858	7.77191	42.6735	42.4517	45.5108	43.5453	5.36931	2.48618
Timp1	15.3935	13.2659	15.3297	14.663	76.8497	110.98	57.2999	81.7099	1.8878	2.47833
Slpi	10.0405	11.3559	11.6982	11.0315	45.8808	71.942	64.1597	60.6608	2.51708	2.45913
Klk9	53.023	74.7433	64.8832	64.2165	338.348	299.551	409.34	349.08	3.01678	2.44254
Glrx	89.0908	98.307	94.6989	94.0322	469.037	452.663	534.949	485.55	3.99301	2.36839
Il1f6	39.8966	43.6162	42.7564	42.0897	229.046	191.752	229.703	216.834	3.80589	2.36505
Cxcr2	2.13191	3.46108	3.7965	3.12983	17.8774	17.7528	12.2791	15.9698	2.58975	2.35119
2310042E22Rik	28.7829	30.5304	30.6566	29.99	152.134	154.787	147.188	151.37	6.10705	2.33552
Sprr2g	22.1716	15.5589	19.8652	19.1986	95.9926	110.745	83.7284	96.822	3.18981	2.33434
Fhl2	2.7228	3.04961	3.8862	3.21954	12.2135	15.4933	19.9235	15.8768	2.30143	2.30199
Fabp5	914.487	1108.69	1012.59	1011.92	5310.24	5087.24	4475.94	4957.81	3.98817	2.2926
Serpinb6c	8.69034	6.9365	8.81342	8.14675	43.2012	41.3399	34.7641	39.7684	3.56173	2.28733
Ccr1	1.19524	1.44936	2.3223	1.65563	7.95071	10.644	5.30291	7.96587	1.79088	2.26645
Lox	3.12015	3.96816	4.54415	3.87749	14.3389	21.4325	19.9205	18.564	2.58478	2.25931
Fcgr4	4.78757	4.33401	5.56079	4.89412	15.2851	23.1131	30.6799	23.026	1.8163	2.23414
Il1f8	24.2557	39.5444	32.9001	32.2334	143.072	114.71	187.971	148.584	2.22777	2.20465
Serpinb3b	38.7965	47.8679	44.3322	43.6655	233.738	204.11	165.861	201.236	2.86751	2.20432
Tgm3	16.5673	15.2678	16.9175	16.2509	71.4256	79.5011	70.0982	73.675	4.36871	2.18066
Enah	3.07452	5.58381	5.32916	4.6625	20.6027	22.5488	20.2075	21.1197	3.97106	2.17941
Tmem229b	7.2595	11.1321	10.1958	9.52913	42.7788	38.9919	47.0895	42.9534	3.66641	2.17236
Itgam	5.33619	10.5749	8.95555	8.28888	36.5697	41.762	32.8483	37.06	3.17267	2.16061
Il1f5	104.103	124.268	115.185	114.519	489.424	399.164	582.802	490.463	2.67046	2.09856
Hck	3.85375	4.00714	4.93044	4.26378	18.0254	21.8022	14.8165	18.2147	2.61598	2.0949
Ces2g	7.3731	7.63856	8.50583	7.83916	33.0742	34.2961	32.809	33.3931	5.82484	2.09078
Ttc22	8.03148	7.93888	8.98518	8.31851	38.3146	33.3121	33.6453	35.0907	4.07451	2.07669
Klk12	1.05213	1.26438	2.15826	1.49159	4.93564	8.03771	5.62514	6.1995	2.03425	2.0553
Pik3ap1	1.16573	2.04359	2.60466	1.93799	7.5549	8.98408	7.34995	7.96298	3.09003	2.03874
Tlr1	1.29505	1.35003	2.32254	1.65587	5.12605	9.5313	5.50492	6.72076	1.60256	2.02103
Slc34a2	3.67841	5.97378	5.82609	5.15943	24.4834	16.3097	21.7473	20.8468	2.4735	2.01454
Slc25a33	8.82882	6.42817	8.6285	7.96183	1.89029	2.26362	1.78616	1.98002	2.80313	-2.00758
Cd207	48.2864	47.9049	49.0956	48.429	13.4707	9.28008	13.3648	12.0385	4.85675	-2.00821
Plin1	58.6302	108.696	84.6631	83.9964	23.38	21.004	17.9082	20.7641	1.91446	-2.01624
Tmem52	47.0744	16.8483	32.9613	32.2947	8.9715	6.9937	7.94449	7.9699	1.30252	-2.01866
IL-17	3.86668	7.21248	6.53958	5.87291	1.41939	1.3981	1.52886	1.44878	1.90716	-2.01923
H2-Ab1	459.8	522.787	492.293	491.627	126.803	104.011	132.837	121.217	4.2843	-2.01997
2610019F03Rik	4.96488	6.52175	6.74331	6.07665	1.37804	1.51157	1.60212	1.49724	2.90464	-2.02097
AW112010	28.3187	41.2385	35.7786	35.1119	7.2985	7.45431	11.0225	8.59177	2.59673	-2.03093
Scn4b	15.8495	6.86388	12.3567	11.69	3.14649	3.55237	1.85163	2.85016	1.53073	-2.03616
Asb14	4.77053	2.8276	4.79906	4.1324	1.19002	1.24608	0.579049	1.00505	1.98398	-2.03971
Ampd1	18.2631	36.9623	28.6127	27.946	8.35743	5.73598	6.26756	6.78699	1.74497	-2.0418
Cd2	4.86435	5.21733	6.04084	5.37417	1.93579	0.891691	1.08768	1.30505	2.99698	-2.04193
Fmo1	17.1633	28.7963	23.9798	23.3131	4.30067	7.32206	5.32922	5.65065	2.14444	-2.04465
Aspa	7.04127	7.12226	8.08177	7.4151	1.83139	1.76466	1.79473	1.79693	4.13177	-2.04493
Trf	111.233	197.702	155.468	154.801	29.4506	43.0467	39.9212	37.4728	2.01089	-2.0465
Rtn2	297.969	121.636	210.803	210.136	54.8264	45.7377	51.6118	50.7253	1.45252	-2.05054
Tyrp1	11.9578	15.0509	14.5044	13.8377	2.1554	2.61173	5.20412	3.32375	2.83968	-2.05772
Pcx	56.9498	117.555	88.2524	87.5857	21.9985	23.533	17.5194	21.017	1.71298	-2.05914
Tnni2	4451.13	1642.03	3047.58	3046.91	848.54	550.944	782.892	727.459	1.33033	-2.06641
Pfkm	345.206	124.021	235.614	234.947	65.457	47.8588	54.2022	55.8393	1.30971	-2.07298
Gstz1	93.9101	127.463	111.687	111.02	26.5211	27.3147	25.2207	26.3522	3.02085	-2.07482
Cldn3	4.33599	6.53198	6.43398	5.76732	1.09974	1.68172	1.30874	1.3634	2.40616	-2.08069
Cdo1	123.48	165.431	145.456	144.789	31.8355	32.1527	38.657	34.2151	3.06953	-2.08125
Klhl33	5.23664	3.96525	5.60095	4.93428	0.940853	1.37091	1.1591	1.15695	2.74778	-2.09251
Hsd17b14	6.95063	4.48091	6.71577	6.0491	1.36121	1.31241	1.57641	1.41668	2.37203	-2.09421
Timp4	12.1248	12.3161	13.2204	12.5538	3.0562	3.7685	1.94441	2.92304	3.97364	-2.10258
Rxrg	5.29586	4.23505	5.76546	5.09879	1.55672	1.13139	0.857587	1.1819	2.85594	-2.10905
Ces1f	13.9759	19.9578	17.9669	17.3002	2.64983	3.37172	5.82742	3.94966	2.57843	-2.13099
Pkib	5.60882	7.21788	7.41335	6.74668	1.60144	1.46668	1.54138	1.5365	3.09073	-2.13453
Chpt1	75.5493	120.378	98.9637	98.297	21.6468	21.4887	23.5564	22.2306	2.37562	-2.1446
Ddit4l	10.5579	11.8563	12.2071	11.5404	1.80175	2.48229	3.54249	2.60884	3.63186	-2.14522
Mettl7b	4.67774	6.60311	6.64043	5.97376	1.39313	1.77775	0.877431	1.34944	2.56845	-2.14628
Vamp5	26.7959	11.4151	20.1055	19.4388	3.64396	5.06037	4.46281	4.38905	1.55046	-2.14696
Cnn1	7.04439	10.1753	9.60984	8.94318	1.73551	2.46583	1.81005	2.0038	2.6599	-2.15805
Tst	53.9918	56.4594	56.2256	55.5589	12.8497	13.1314	11.3424	12.4412	5.82779	-2.1589
Ubd	3.12484	6.1613	5.64307	4.9764	1.12067	0.700757	1.51893	1.11345	1.79035	-2.16006
Mfng	24.4361	31.8009	29.1185	28.4518	4.88257	7.14951	6.96448	6.33219	3.2057	-2.16775
Grb14	6.25119	2.4138	5.33249	4.66583	0.888395	1.20827	1.00874	1.03513	1.45295	-2.17231
Cmbl	49.4295	40.351	45.8902	45.2236	9.44041	8.0349	12.6025	10.0259	3.53888	-2.17334
Dbp	33.5388	37.0152	36.277	35.6103	7.61561	9.12711	6.93582	7.89285	4.62496	-2.17368
Cox6a2	618.582	306.189	463.385	462.719	121.661	86.9301	97.9345	102.175	1.78239	-2.17909
Apol6	28.3006	25.7505	28.0255	27.3589	6.20341	6.30864	5.56427	6.02544	4.84359	-2.18287
Cd74	822.678	778.216	801.447	800.78	187.211	155.89	185.309	176.137	5.55128	-2.18471
Cyp2j12	10.4267	13.9894	13.2081	12.5414	3.15504	2.79687	2.31935	2.75709	3.04221	-2.18548
H2-DMb1	31.3107	32.2852	32.798	32.1313	8.59113	5.85332	6.71507	7.05317	4.97077	-2.18763
Lepr	5.07527	9.71545	8.39536	7.72869	1.37267	1.79482	1.91281	1.69343	1.91235	-2.19027
1100001G20Rik	707.327	502.709	606.018	605.351	117.005	88.0725	192.545	132.541	2.67777	-2.19134
Eno3	1390.51	542.749	967.63	966.963	256.064	164.995	212.653	211.237	1.42852	-2.1946
Cpxm2	13.5353	9.82234	12.6788	12.0122	2.22063	2.91916	2.71774	2.61918	2.92474	-2.19731
Lmod3	49.6262	21.2363	36.4312	35.7646	8.97776	6.86794	7.50775	7.78448	1.56477	-2.19986
Fam57b	15.6381	12.6446	15.1413	14.4747	3.45153	3.29962	2.6801	3.14375	3.53779	-2.20297
Snrpn	6.03797	5.40927	6.72362	6.05695	1.30691	1.38639	1.24572	1.31301	3.61796	-2.20572
H2-Ea-ps	315.157	417.247	367.202	366.535	76.5132	69.0005	91.7233	79.079	3.16624	-2.21259
Pla2g16	45.6911	47.4911	47.5911	46.9244	10.341	9.48965	10.32	10.0502	6.16476	-2.22311
Slc36a2	10.9889	20.0647	16.5268	15.8601	3.99474	3.30914	2.85351	3.3858	2.02674	-2.22784
Dapl1	830.423	504.676	668.549	667.883	118.435	85.0228	224.184	142.547	2.15661	-2.22815
Rpl3l	110.537	49.3267	80.9318	80.2652	19.9006	14.8856	16.5727	17.1196	1.62759	-2.22912
Ccl5	17.7797	8.28955	14.0346	13.368	3.31084	2.3283	2.90296	2.84737	1.71588	-2.23108
Akr1c14	26.1335	24.1443	26.1389	25.4722	3.57245	7.08983	5.52738	5.39655	4.10481	-2.23882
Ppp1r3c	112.716	47.636	81.176	80.5093	19.2613	16.039	15.6333	16.9779	1.55412	-2.2455
Gpd1	115.096	203.523	160.31	159.643	31.4195	38.167	31.2547	33.6137	2.09989	-2.24773
Actg2	12.9558	20.1002	17.528	16.8613	3.11064	4.41211	3.11497	3.54591	2.47373	-2.24949
Gbp10	3.15894	8.18086	6.6699	6.00323	1.48319	1.0025	1.3016	1.26243	1.47158	-2.24954
Ppp1r27	64.9704	25.1838	46.0771	45.4104	11.1521	10.0471	7.44569	9.5483	1.44395	-2.24971
Apobec2	644.571	269.243	457.907	457.24	121.487	89.2275	77.153	95.9558	1.52786	-2.25251
Mlf1	101.352	41.9823	72.6672	72.0005	15.7903	13.2868	16.0291	15.0354	1.53149	-2.25964
Cd7	11.896	15.7421	14.8191	14.1524	3.90587	2.14236	2.79857	2.94893	3.04257	-2.26278
Ptgds	9.94683	6.90928	9.42806	8.76139	1.65872	1.22925	2.55983	1.81593	2.61948	-2.27045
Ctxn3	17.3038	7.44663	13.3752	12.7085	2.35924	1.88527	3.64937	2.63129	1.58782	-2.27196
Rspo1	6.41732	4.34599	6.38166	5.71499	1.00004	1.68224	0.867462	1.18325	2.46606	-2.272
Nkain4	7.00506	3.30698	6.15602	5.48935	1.23218	0.737332	1.43624	1.13525	1.72929	-2.27363
TLR8	4.34934	5.10568	5.72751	5.06084	1.28044	1.02951	0.824201	1.04472	3.17612	-2.27627
Cldn10	9.08027	9.72284	10.4016	9.73489	1.46044	2.076	2.44415	1.99353	4.07271	-2.28784
Myl9	165.325	179.642	173.483	172.817	30.766	40.8223	34.2663	35.2849	4.95351	-2.29212
Ccl22	7.13668	15.965	12.5508	11.8842	2.40738	2.58242	2.21279	2.40086	1.67606	-2.30742
H2-Eb1	330.599	385.419	359.009	358.342	78.3239	61.4662	75.9762	71.9221	4.17048	-2.31683
Ces1d	119.099	147.591	134.345	133.678	21.6409	29.0879	29.7464	26.8251	3.61117	-2.31711
Ear2	19.9327	30.5597	26.2462	25.5795	4.00229	5.37388	5.97619	5.11745	2.5429	-2.32149
Car3	3408.75	2962.46	3186.61	3185.94	616.595	543.383	733.58	631.186	4.27249	-2.33558
Cd82	113.302	104.703	110.002	109.336	19.4041	23.7495	21.7239	21.6258	5.20737	-2.33794
Adhfe1	8.43792	12.9798	11.7089	11.0422	2.21491	2.35249	1.93192	2.16644	2.5474	-2.34963
Pnpla3	22.3569	44.9568	34.6568	33.9902	6.99839	6.34958	6.46679	6.60492	1.85998	-2.36351
Agpat2	90.3955	153.064	122.73	122.063	24.7646	26.4827	19.7604	23.6692	2.24602	-2.36654
Skint7	5.28798	9.01354	8.15076	7.48409	1.8358	1.39516	1.1104	1.44712	2.20674	-2.37064
Cox8b	1192.95	445.627	820.288	819.622	182.684	152.724	139.591	158.333	1.42412	-2.372
Phkg1	10.3144	12.9898	12.6521	11.9854	2.55208	2.73837	1.64687	2.31244	3.36016	-2.37379
Gchfr	23.8739	27.3353	26.6046	25.9379	4.65218	5.2076	4.98519	4.94832	4.40684	-2.39005
Adig	113.766	130.604	123.185	122.518	22.7658	25.671	21.3756	23.2708	4.40856	-2.3964
Fcgbp	26.6741	37.6489	33.1615	32.4948	8.10662	4.63883	5.68271	6.14272	2.85174	-2.40326
Ptprcap	9.75659	13.8126	12.7846	12.1179	2.37143	2.00896	2.38928	2.25656	2.89024	-2.42495
Gmpr	33.1183	14.465	24.7916	24.125	4.78091	4.6902	3.96376	4.47829	1.65729	-2.42951
Pxmp2	31.2841	20.5154	26.8997	26.2331	4.21165	5.34062	5.04054	4.86427	2.61092	-2.43109
Tesc	28.1311	17.5859	23.8585	23.1918	5.29641	1.93848	5.64197	4.29229	2.34563	-2.4338
Hist1h4h	28.1773	18.6898	24.4336	23.7669	5.1919	4.6358	3.35261	4.39344	2.63313	-2.43553
Adh6a	220.977	179.961	201.469	200.802	50.6675	16.2794	43.4831	36.81	3.31177	-2.44761
Ky	7.64305	5.0504	7.34672	6.68006	1.09231	1.35619	1.21845	1.22232	2.57174	-2.45024
Cyp2e1	342.299	582.503	463.401	462.734	64.1619	81.8153	107.572	84.5164	2.235	-2.45288
Abcd2	11.3298	18.5084	15.9191	15.2524	2.97292	2.70612	2.66458	2.78121	2.39368	-2.45526
Mlana	7.23682	6.75223	7.99452	7.32786	0.69664	0.150391	3.07952	1.30885	2.46586	-2.48509
Dct	26.9143	28.4473	28.6808	28.0141	3.97102	3.40731	7.5866	4.98831	4.07044	-2.48953
Gli1	6.11333	7.26777	7.69055	7.02388	1.26068	1.65748	0.833846	1.25067	3.40099	-2.48957
5430427M07Rik	5.71274	6.04076	6.87675	6.21008	1.07884	0.894202	1.30557	1.09287	3.81699	-2.50649
H2-Aa	653.357	678.012	666.684	666.018	117.791	97.9875	134.851	116.877	5.75131	-2.51058
Pcp4	9.01499	6.83714	8.92606	8.2594	1.16739	1.62867	1.54877	1.44828	3.1439	-2.5117
Lep	21.1373	25.5647	24.351	23.6843	5.76101	3.82834	2.75751	4.11562	3.60513	-2.52475
Mylk4	22.3644	18.5794	21.4719	20.8052	3.10256	2.87914	4.8404	3.60737	3.72473	-2.52793
Pvalb	505.062	537.771	522.417	521.75	94.9074	67.4964	108.214	90.2059	5.03102	-2.53206
Ppp1r1a	37.1548	28.2414	33.6981	33.0314	6.19105	3.92865	6.90702	5.67557	3.24421	-2.541
Lyz1	24.3691	31.8133	29.0912	28.4245	7.95759	2.67188	3.95706	4.86218	3.02555	-2.54746
Fsd2	9.01586	4.17762	7.59674	6.93007	0.502723	1.46259	1.57778	1.18103	1.75431	-2.55282
Mrgprb3	13.7102	12.0949	13.9026	13.2359	2.01143	1.19793	3.53416	2.24784	3.60112	-2.55784
Cox7a1	572.273	207.861	391.067	390.4	72.9495	51.7217	70.5328	65.068	1.43527	-2.58493
Dhrs7c	73.253	41.103	58.178	57.5113	12.1601	8.08503	8.49594	9.58036	2.15951	-2.5857
Cd3g	16.1423	19.4252	18.7837	18.1171	2.83334	2.2327	3.86162	2.97589	3.7743	-2.60596
Tcap	1858.58	616.147	1238.36	1237.7	208.12	173.605	224.068	201.931	1.34902	-2.61572
Cfd	1944.55	2352.29	2149.42	2148.75	223.921	262.955	514.078	333.651	3.58708	-2.68709
Ptger3	14.4989	20.9487	18.7238	18.0571	3.39294	2.97932	2.02322	2.79849	2.8548	-2.68985
Scd1	1513.92	3070.75	2293.34	2292.67	353.394	382.194	318.839	351.476	1.90347	-2.70553
Pmel	23.6989	23.293	24.496	23.8293	3.02655	2.16849	5.56531	3.58678	4.32256	-2.73197
Retn	756.483	671.917	715.2	714.533	119.233	89.943	113.11	107.429	4.70078	-2.73362
Lgals12	14.4135	25.1618	20.7876	20.121	2.94575	3.15263	2.92806	3.00881	2.26832	-2.74143
Smoc1	7.82302	10.5203	10.1717	9.50499	1.15912	1.68033	1.38924	1.40956	3.1482	-2.75344
Gsta3	54.9791	56.9161	56.9476	56.2809	9.38515	8.24108	7.37319	8.33314	6.18058	-2.75571
Cd209d	55.1459	51.3475	54.2467	53.58	3.86133	4.24593	15.5842	7.89715	3.46931	-2.76229
Gbp11	4.33986	13.0368	9.68833	9.02166	1.43125	1.21896	1.31535	1.32185	1.41537	-2.77083
Mrap	52.9734	75.4605	65.2169	64.5503	8.4347	11.3829	8.0377	9.2851	2.95743	-2.79743
Mill1	13.67	42.6238	29.1469	28.4802	2.43234	3.68046	6.10595	4.07292	1.35272	-2.80583
Rbp4	160.648	196.594	179.621	178.954	23.7028	22.374	27.3009	24.4592	3.90831	-2.87114
Amy1	24.8748	33.3782	30.1265	29.4598	3.62418	4.31249	4.09928	4.01198	3.28987	-2.87636
Asb10	18.0706	6.56264	13.3166	12.65	1.80511	2.04168	1.21843	1.68841	1.51338	-2.9054
Lce1m	1756.4	1863.04	1810.72	1810.05	244.591	183.569	296.51	241.557	5.39844	-2.9056
Il1f10	32.816	12.9957	23.9059	23.2392	3.5477	2.73192	2.83765	3.03909	1.61211	-2.93485
Nkg7	9.68224	11.8023	11.7423	11.0756	1.47202	0.909375	1.91056	1.43065	3.6654	-2.95264
Gzmc	15.0115	37.1781	27.0948	26.4281	0.900407	2.36251	6.89257	3.38516	1.58873	-2.96478
Ccl27a	196.463	227.952	213.207	212.541	15.2027	23.3889	40.9661	26.5192	4.01639	-3.00263
Krtap3-2	9.64298	8.68158	10.1623	9.49561	0.711051	1.19368	1.53914	1.14796	4.13708	-3.04819
Gm13306	30.7275	22.0698	27.3986	26.732	0.987929	3.885	4.0983	2.99041	3.0266	-3.16015
Mstn	12.2032	24.8142	19.5087	18.842	1.5873	1.942	2.7883	2.10587	1.98438	-3.16147
Crygn	14.1826	22.0711	19.1269	18.4602	2.39879	1.97567	1.80796	2.06081	2.68336	-3.16314
Alox12e	111.623	181.599	147.611	146.944	14.2922	12.5081	20.2293	15.6765	2.52778	-3.22859
Serpina3b	63.8525	47.1935	56.523	55.8563	4.86797	6.17666	6.71906	5.92123	3.29872	-3.23775
G0s2	80.4238	108.215	95.3194	94.6527	7.71955	9.57454	12.0049	9.76633	3.32401	-3.27676
Inmt	23.796	21.7785	23.7873	23.1206	1.3169	1.29497	4.36313	2.325	4.15794	-3.31388
Paqr7	123.47	127.824	126.647	125.98	8.7083	16.7622	10.1492	11.8732	5.66427	-3.40741
A530016L24Rik	14.4137	30.0373	23.2255	22.5588	2.08744	2.45168	1.78427	2.1078	1.97165	-3.41988
Krt77	1339.66	1117.7	1229.68	1229.01	195.353	49.6099	88.0553	111.006	3.87204	-3.46879
Scd3	71.2283	65.9777	69.603	68.9363	4.90692	5.46422	5.48362	5.28492	5.66253	-3.70531
Ifitm6	143.729	86.1072	115.918	115.251	7.956	10.3736	6.00433	8.11131	2.51948	-3.82871
Ccl19	20.6734	46.0486	34.361	33.6943	1.88691	2.73724	2.43591	2.35335	1.88829	-3.83972
Serpinb6e	21.0628	24.2593	23.661	22.9944	1.44555	1.74029	1.28964	1.49183	4.57544	-3.94613
Retnla	442.976	753.321	599.149	598.482	45.4623	7.83836	61.8207	38.3738	2.45151	-3.96311
Cd209a	16.9327	19.2536	19.0932	18.4265	0.653211	0.679014	1.80721	1.04648	4.49273	-4.13817
Thrsp	377.07	887.907	633.489	632.822	35.7499	38.1753	32.4847	35.47	1.81053	-4.15713
Mgl2	40.1352	80.5148	61.325	60.6583	0.93047	1.15593	1.80717	1.29786	2.15267	-5.5465
