# Supplementary material for: Decryption of Active Constituents and Action Mechanism of the Traditional Uighur Prescription (BXXTR) Alleviating IMQ-Induced Psoriasis-Like Skin Inflammation in BALB/c Mice
Source: Int J Mol Sci. 2018 Jun 21;19(7):1822. doi: 10.3390/ijms19071822 (PMC6073889; doi:10.3390/ijms19071822)
Supplement: Supplementary file 1 [file ijms-19-01822-s001.zip › Table S3.xlsx]

## Sheet: headmap
gene_id	Blank	Model	Test
Slpi	3.4193	5.92269	7.16609
Lcn2	3.73901	5.49047	7.04623
Pglyrp4	1.13677	1.95742	2.98843
Oas1f	6.83396	7.46874	5.48306
IL-17	2.49571	6.02361	1.97357
Ccnb1ip1	0.333601	0.465062	1.55744
TLR8	0.942017	2.90827	1.73336
Fhl1	9.02479	8.93115	7.59034
Gm1673	1.78965	1.66885	0.461389
Col14a1	3.85658	3.53187	2.43043
Asb16	1.41777	1.02872	-0.0511958
Tceal7	3.85665	3.3774	1.67175
Cxcl1	1.63542	1.10386	3.22128
Myoc	5.27067	4.65477	3.09175
Serpina3j	4.92746	4.08866	2.37766
Neu2	5.30567	4.42019	3.40317
Kcnk2	1.40319	0.292161	-0.736974
Mt3	2.63647	1.48287	2.5218
Hlf	2.40967	1.23065	0.217493
Tnf	2.19865	0.798805	2.22259
Efhd1	1.82841	0.389559	-0.760951
Hspb6	8.55678	7.09406	5.92463
Ogn	5.80464	4.32594	3.2424
Sfrp4	6.17597	4.65975	2.9496
Npy1r	2.26144	0.459855	-0.670663
Rmrp	5.09311	3.28555	4.82969
Akr1c14	4.65185	2.43204	0.687517
Ccl22	3.52993	1.26355	2.48775
Ky	2.66601	0.289618	-1.12871
Pcp4	2.9866	0.534337	-1.12721
Serpina3b	5.79501	2.5659	0.89761
